# Supplementary material for: Prevalence and Exposure Assessment of Alternaria Toxins in Zhejiang Province, China
Source: Foods. 2025 Sep 23;14(19):3298. doi: 10.3390/foods14193298 (PMC12523592; doi:10.3390/foods14193298)
Supplement: Supplementary file 1 [file foods-14-03298-s001.zip]

Archive with 1 entries (1 files):
- foods-3852752-supplementary.pdf
